# Supplementary material for: Short-Chain Fatty Acids Ameliorate Depressive-like Behaviors of High Fructose-Fed Mice by Rescuing Hippocampal Neurogenesis Decline and Blood–Brain Barrier Damage
Source: Nutrients. 2022 Apr 29;14(9):1882. doi: 10.3390/nu14091882 (PMC9105414; doi:10.3390/nu14091882)
Supplement: Supplementary file 1 [file nutrients-14-01882-s001.zip]

Archive with 1 entries (1 files):
- nutrients-1679541-supplementary.pdf
